# Supplementary material for: bglG Regulates the Heterogeneity Driven by the Acid Tolerance Response in Lacticaseibacillus paracasei L9
Source: Foods. 2023 Oct 30;12(21):3971. doi: 10.3390/foods12213971 (PMC10650579; doi:10.3390/foods12213971)
Supplement: Supplementary file 1 [file foods-12-03971-s001.zip]

Archive with 1 entries (1 files):
- foods-2629817-supplementary.pdf
